# Supplementary material for: The Process of Soil Carbon Sequestration in Different Ecological Zones of Qingtu Lake in the Arid–Semi-Arid Region of Western China
Source: Microorganisms. 2024 Oct 23;12(11):2122. doi: 10.3390/microorganisms12112122 (PMC11596876; doi:10.3390/microorganisms12112122)
Supplement: Supplementary file 1 [file microorganisms-12-02122-s001.zip]

Archive with 1 entries (1 files):
- microorganisms-3191223-supplementary.pdf
